# Supplementary material for: Gold Nanoparticles for Targeting Varlitinib to Human Pancreatic Cancer Cells
Source: Pharmaceutics. 2018 Jul 12;10(3):91. doi: 10.3390/pharmaceutics10030091 (PMC6161021; doi:10.3390/pharmaceutics10030091)
Supplement: Supplementary file 1 [file pharmaceutics-10-00091-s001.zip]

Archive with 1 entries (1 files):
- pharmaceutics-306069-supplementary.docx
